# Supplementary material for: Tuning Electromagnetic Parameters Induced by Synergistic Dual-Polarization Enhancement Mechanisms with Amorphous Cobalt Phosphide with Phosphorus Vacancies for Excellent Electromagnetic Wave Dissipation Performance
Source: Nanomaterials (Basel). 2023 Nov 27;13(23):3025. doi: 10.3390/nano13233025 (PMC10708327; doi:10.3390/nano13233025)
Supplement: Supplementary file 1 [file nanomaterials-13-03025-s001.zip]

Archive with 1 entries (1 files):
- nanomaterials-2703542-supplementary.pdf
